# Supplementary material for: Chloroplast Pan-Genomes and Comparative Transcriptomics Reveal Genetic Variation and Temperature Adaptation in the Cucumber
Source: Int J Mol Sci. 2023 May 18;24(10):8943. doi: 10.3390/ijms24108943 (PMC10219501; doi:10.3390/ijms24108943)
Supplement: Supplementary file 1 [file ijms-24-08943-s001.zip]

Archive with 2 entries (2 files):
- ijms-2355541-supplementary.pdf
- ijms-2355541Tables.xlsx
