# Supplementary material for: Chloroplast Pan-Genomes and Comparative Transcriptomics Reveal Genetic Variation and Temperature Adaptation in the Cucumber
Source: Int J Mol Sci. 2023 May 18;24(10):8943. doi: 10.3390/ijms24108943 (PMC10219501; doi:10.3390/ijms24108943)
Supplement: Supplementary file 1 [file ijms-24-08943-s001.zip › ijms-2355541Tables.xlsx]

## Sheet: Table S1
Table S1. Basic information statistics of 50 cucumber chloroplast genomes from different ecological types
Samples	Ecotype	Size (bp)	GC content	LSC Length (bp)	SSC Length (bp)	IR Length (bp)
Da Qing 7314-2-6-1-1	East Asian	155525	0.37	86877	18274	25187
Liao Tong Mi Ci	East Asian	155513	0.37	86877	18262	25187
Huang Tie Wu Ci Gua	East Asian	155525	0.37	86877	18274	25187
He Cha Huang Gua	East Asian	155525	0.37	86877	18274	25187
Qian Qi Li Huang Gua	East Asian	155525	0.37	86877	18274	25187
Ye San Bai	East Asian	155525	0.37	86877	18274	25187
Liao Yang Ye San	East Asian	155525	0.37	86877	18274	25187
Jia Huang Gua	East Asian	155573	0.37	86878	18363	25166
Huang Gua	East Asian	155525	0.37	86877	18274	25187
Qing Dao Qiu Ye Er San	East Asian	155525	0.37	86877	18274	25187
Honshu Aibai	East Asian	155525	0.37	86877	18274	25187
Sekino No. 2 (Ochiai No.2)	East Asian	155501	0.37	86877	18250	25187
Da Ci Huang Gua	East Asian	155525	0.37	86877	18274	25187
Qiu Huang Gua	East Asian	155501	0.37	86877	18250	25187
Leng Lu Huang Gua	East Asian	155525	0.37	86877	18274	25187
71 Hao Huang Gua	East Asian	155525	0.37	86877	18274	25187
Jin Yan Er Hao	East Asian	155525	0.37	86877	18274	25187
Nemet Kigyo	Eurasian	155525	0.37	86877	18274	25187
Kecskemeti Hamvas	Eurasian	155525	0.37	86877	18274	25187
Altaisky Ranny (Altaiski Rannii 166)	Eurasian	155482	0.37	86876	18232	25187
Ames 1208	Eurasian	155531	0.37	86883	18274	25187
8181	Eurasian	155524	0.37	86876	18274	25187
Puerta-Rico #6	Eurasian	155525	0.37	86877	18274	25187
SC 53-B (6)	Eurasian	155548	0.37	86876	18298	25187
SC 50	Eurasian	155519	0.37	86877	18268	25187
Khiar; Badreng-i-Savareh	Eurasian	155524	0.37	86876	18274	25187
9748	Eurasian	155525	0.37	86877	18274	25187
EC1	Eurasian	155525	0.37	86877	18274	25187
Ban Na Huang Gua 53	Xishuangbanna	155537	0.37	86877	18286	25187
Man Wa Yuan Zong Huang Di Huang Gua	Xishuangbanna	155531	0.37	86877	18280	25187
Na Jing Di Huang Gua 1	Xishuangbanna	155537	0.37	86877	18286	25187
SWCC1	Xishuangbanna	155483	0.37	86877	18232	25187
SWCC6	Xishuangbanna	155525	0.37	86877	18274	25187
SWCC8	Xishuangbanna	155537	0.37	86877	18286	25187
SWCC9	Xishuangbanna	155537	0.37	86877	18286	25187
SWCC11	Xishuangbanna	155483	0.37	86877	18232	25187
LJ 90430	Indian	155531	0.37	86877	18280	25187
11621	Indian	155543	0.37	86879	18292	25186
VIR 3147	Indian	155476	0.37	86882	18220	25187
Hw 1	Indian	155523	0.37	86876	18273	25187
Hw 2	Indian	155531	0.37	86877	18280	25187
Hw 3	Indian	156002	0.37	86339	18069	25797
Hw 4	Indian	155481	0.37	86876	18231	25187
Hw 5	Indian	155523	0.37	86876	18273	25187
CUS 233	Indian	155524	0.37	86876	18274	25187
CUS 155	Indian	155476	0.37	86882	18220	25187
USM 414	Indian	155525	0.37	86877	18274	25187
10382	Indian	155537	0.37	86877	18286	25187
9779	Indian	155537	0.37	86877	18286	25187
8288	Indian	155537	0.37	86877	18286	25187

## Sheet: Table S2
Table S2. General characteristics of 50 cucumber chloroplast genomes
Group of gene	Name of gene
PhotosystemI	psaA, psaB, psaC, psaI, psaJ
PhotosystemII	psbA, psbB, psbC, psbD, psbE, psbF, psbH, psbI, psbJ, psbK, psbL, psbM, psbN, psbT, psbZ
Cytochrome	petA，ÜpetB, ÜpetD, petG, petL, petN, ccsA
ATPsynthase	atpA, atpB, atpE, ÜatpF, atpH, atpI
Assembly of photosystemI	Üycf3, ycf4
NADPH Dehydrogenase	ÜndhA, ÜndhB(2x), ndhC, ndhD, ndhE, ndhF, ndhG, ndhH, ndhI, ndhJ, ndhK
RubisCo	rbcL
Transcription	rpoA, rpoB, ÜrpoC1, rpoC2
Ribosomal proteins	rps2, rps3, rps4, rps7(2x), rps8, rps11, Ürps12(2x）, rps14, Ürps16, rps18, rps19, Ürpl2(2x), rpl14, Ürpl16, rpl20, rpl22, rpl23(2x), rpl32, rpl33, rpl36
RNA processing	matK
Translation alinitiation factor	infA
Carbon metabolism	cemA
Fatty acid synthesis	accD
Proteolysis	ÜclpP
Conserved reading frames	ycf1, ycf2(2x)
RNA ribosomal RNA	rrn5(2x), rrn4.5(2x), rrn16(2x), rrn23(2x)
Transfer RNA	ÜtrnA-UGC(2x), trnC-GCA, trnD-GUC, trnE-UUC, trnF-GGA, trnfM-CAU, ÜtrnG-UCC, trnG-GCC, trnH-GUG, trnI-CAU(2x), ÜtrnI-GAU(2x), ÜtrnK-UUU, trnL-CAA(2x), ÜtrnL-UAA, trnL-UAG, trnM-CAU, trnN-GUU(2x), trnP-UGG, trn-UUG, trnR-ACG(2x), trnR-UCU, trnS-GCU, trnS-GGA, trnS-UGA, trnT-GGU, trnT-UGU, trnV-GAC(2x), ÜtrnV-UAC, trnW-CCA, trnY-GUA

## Sheet: Table S3
Table S3. Classification of 50 cucumber chloroplast genomes according to genome size and ecotype
Ecotype	Size(bp)	Materials
East Asian	155501	Qiu Huang Gua	Sekino No. 2 (Ochiai No.2)
	155513	Liao Tong Mi Ci
	155525	Huang Gua	71 Hao Huang Gua	Da Ci Huang Gua	Da Qing 7314-2-6-1-1	He Cha Huang Gua	Honshu Aibai	Huang Gua
		Huang Tie Wu Ci Gua	Jin Yan Er Hao	Leng Lu Huang Gua	Liao Yang Ye San	Qian Qi Li Huang Gua	Qing Dao Qiu Ye Er San	Ye San Bai
	155573	Jia Huang Gua
Eurasian	155482	Altaisky Ranny (Altaiski Rannii 166)
	155519	SC 50
	155524	8181	Khiar; Badreng-i-Savareh	9748
	155525	EC1	Nemet Kigyo	Puerta-Rico #6	Kecskemeti Hamvas
	155531	Ames 1208
	155548	SC 53-B (6)
Xishuangbanna	155483	SWCC1	SWCC11
	155525	SWCC6
	155531	Man Wa Yuan Zong Huang Di Huang Gua
	155537	SWCC8	Ban Na Huang Gua 53	Na Jing Di Huang Gua 1	SWCC9
Indian	155476	CUS 155	VIR 3147
	155481	Hw 4
	155523	Hw 1	Hw 5
	155524	CUS 233
	155525	USM 414
	155531	Hw 2	LJ 90430
	155537	8288	9779	10382
	155543	11621
	156002	Hw 3

## Sheet: Table S4
Table S4. Differential expression analysis of DEGs between heat treatment and normal temperature in cucumber.
Gene id	Heat treatment-1	Heat treatment-2	Heat treatment-3	CK-1	CK-2	CK-3	log2(fc)	PValue	FDR
atpA	268	266	247	845	2331	494	1.8493	8.72149e-10	1.9885e-08
psaJ	231	425	406	763	1741	577	1.2712	7.44987e-06	0.000106161
ndhD	82	76	139	232	443	152	1.2458	0.000302425	0.00246261
matK	272	237	352	561	1409	403	1.1559	9.28439e-05	0.0009622
accD	96	131	123	257	498	171	1.1458	0.000132108	0.00125503
ccsA	94	109	132	131	606	173	1.0804	0.00471338	0.0258899
psbK	134	253	175	338	1016	191	1.0641	0.003733	0.022398
ndhC	21	17	28	46	88	29	1.0511	0.0468191	0.140457
petL	9	5	10	14	47	6	1.0311	0.222165	0.419244
atpF	192	265	333	423	957	323	0.8512	0.0047692	0.0258899
atpE	48	62	86	99	194	100	0.834	0.0369695	0.123957
ndhA	134	125	164	205	553	166	0.8159	0.01428	0.0602935
psbL	39	56	48	84	176	46	0.7896	0.0664843	0.172255
atpH	162	219	253	279	794	228	0.7247	0.0289429	0.0999845
psbE	134	82	98	159	369	118	0.723	0.0592747	0.168933
ndhI	56	72	63	116	190	64	0.7046	0.0766793	0.186809
psaI	41	93	52	85	172	88	0.6873	0.117037	0.272291
atpB	241	350	340	565	762	276	0.5787	0.0892225	0.211903
psbZ	43	63	39	69	124	57	0.5601	0.224332	0.419244
petA	105	142	160	171	297	180	0.5271	0.167677	0.347549
psaC	68	67	87	105	199	68	0.4925	0.255049	0.461518
psbM	316	474	577	520	1014	573	0.4698	0.191173	0.375754
rps7	2	2	1	4	5	0	0.4461	0.819207	0.897977
petG	13	20	15	13	49	16	0.3642	0.659602	0.817121
rps18	98	181	204	170	358	173	0.3533	0.461104	0.682674
psbJ	67	72	70	61	166	81	0.3224	0.559749	0.780977
ndhK	68	62	61	81	176	40	0.2913	0.618603	0.792368
petN	71	60	99	52	222	71	0.2549	0.748924	0.861978
rpl2	14	6	10	11	16	12	0.241	0.892466	0.933405
rpoC2	220	198	217	271	311	224	0.2331	0.711857	0.845331
psbD	237	194	255	286	414	199	0.2053	0.773919	0.861978
rps4	47	41	82	56	121	46	0.1663	0.955179	0.955179
rpl33	96	86	97	70	242	77	0.1425	0.941926	0.955179
cemA	52	84	100	71	150	65	0.0715	0.852583	0.916928
ndhJ	80	97	87	96	194	51	0.0609	0.881545	0.930899
rpl23-2	0	0	0	0	0	0	0	1	1
psbC	448	396	486	365	871	350	-0.0048	0.576298	0.781163
rps15	34	37	57	34	64	38	-0.0555	0.627957	0.795413
rpl20	98	86	80	123	75	58	-0.1158	0.566071	0.780977
petD	249	314	372	194	571	243	-0.1395	0.312051	0.543755
psbA	1439	1003	1241	901	3059	550	-0.1395	0.390848	0.618842
ycf4	94	93	108	83	149	72	-0.1568	0.352548	0.58467
atpI	159	166	205	175	243	115	-0.1653	0.286721	0.510721
psbT	32	15	76	32	63	26	-0.1946	0.492078	0.71919
ndhB-2	8	8	7	6	6	8	-0.2138	0.675447	0.819159
rps16	66	148	170	121	97	105	-0.2327	0.353879	0.58467
rps2	96	90	184	105	171	73	-0.2584	0.229964	0.422837
rbcL	1461	1534	1844	1216	2090	1206	-0.2617	0.0770177	0.186809
ycf2	10	4	6	2	8	8	-0.2769	0.666598	0.817121
ndhB	6	7	60	44	12	0	-0.3185	0.778805	0.861978
petB	448	494	571	383	769	284	-0.3235	0.0452763	0.1395
ndhG	55	81	55	52	75	42	-0.3468	0.217808	0.419244
psbH	72	125	155	72	194	62	-0.3752	0.137359	0.301134
rpoB	215	175	225	142	229	137	-0.4358	0.0443755	0.1395
rpoC1	111	118	169	139	82	73	-0.4511	0.134821	0.301134
rps14	360	379	364	276	250	282	-0.4771	0.0651622	0.172255
psaB	1796	2009	2057	1556	1167	1464	-0.484	0.0619437	0.172234
psbB	474	498	583	366	476	341	-0.5012	0.0153	0.0622928
rpl36	35	27	84	34	27	34	-0.5611	0.162296	0.342625
rpl2-2	113	117	120	123	87	45	-0.5675	0.0752922	0.186809
ndhH	151	173	252	152	180	92	-0.5734	0.0202245	0.076853
psaA	1929	1993	2112	1476	1474	1272	-0.5842	0.0100961	0.0460382
ycf3	114	123	162	62	156	84	-0.594	0.0212874	0.0782826
psbN	24	17	19	15	10	12	-0.7193	0.179233	0.364868
clpP	148	169	213	122	133	89	-0.7197	0.00589759	0.0305603
ycf1	355	315	563	204	470	183	-0.7593	0.000979368	0.00620266
ndhE	44	33	81	20	65	23	-0.8164	0.0399263	0.130046
rps12	1	2	1	0	4	0	-0.847	0.732954	0.861409
ndhF	372	635	597	227	477	207	-1.034	3.51062e-06	5.71729e-05
rps7-2	2	0	8	1	6	0	-1.0623	0.501905	0.724267
infA	66	78	116	40	47	34	-1.1795	0.000617297	0.00439824
rpl22	88	96	138	54	74	32	-1.1811	0.000167531	0.00146912
rps8	130	88	200	59	46	62	-1.2858	0.000699466	0.00469054
ycf2-2	3	4	0	1	1	1	-1.3554	0.434568	0.651852
rpl16	188	206	341	95	56	113	-1.3715	0.000357474	0.0027168
rps3	169	188	266	56	133	76	-1.4034	5.89742e-07	1.12051e-05
rps11	257	262	339	143	72	101	-1.4035	7.96097e-05	0.000907551
rpoA	303	396	498	144	229	110	-1.4797	5.5609e-10	1.58486e-08
rps19	28	15	36	4	21	9	-1.4993	0.0118688	0.05204
rps12-2	1	0	21	4	1	1	-1.6801	0.186616	0.373231
rpl14	140	105	172	23	25	18	-2.7504	7.963e-14	4.2573e-12
rpl23	0	0	1	0	0	0	-13.9081	0.765811	0.861978
psbF	1	0	1	0	0	0	-15.099	0.596151	0.781163

## Sheet: Table S5
Table S5. Differential expression analysis of DEGs between cold treatment and normal temperature in cucumber.
Gene id	Cold treatment-1	Cold treatment-2	Cold treatment-3	CK-1	CK-2	CK-3	log2(fc)	PValue	FDR
rpl23-2	2	0	2	0	0	0	-15.7103	0.380081	0.780893
rps12-2	1	2	0	0	0	1	-1.7212	0.588592	0.903879
rps18	194	132	190	93	66	73	-1.0428	3.00476e-05	0.00113179
rpl33	196	150	150	64	79	87	-0.9944	0.000403533	0.00759988
petL	16	24	30	11	15	8	-0.9189	0.129759	0.472994
ycf2	3	10	7	5	0	8	-0.7124	0.584632	0.903879
rpl2	14	12	10	9	11	0	-0.7116	0.443727	0.849849
rps11	301	163	205	141	127	111	-0.6887	0.00935946	0.0905154
psaC	89	98	123	54	61	73	-0.6156	0.0708229	0.347956
rps15	80	56	75	39	29	65	-0.5678	0.163426	0.565241
atpH	176	186	282	149	126	148	-0.4997	0.0805303	0.35286
psbF	2	1	3	3	1	0	-0.4723	0.823385	0.970815
ccsA	245	168	240	158	154	119	-0.4651	0.0905966	0.365622
psbM	593	332	561	341	311	337	-0.4451	0.0483875	0.248536
psaJ	655	496	578	396	372	417	-0.436	0.0440536	0.248536
psbJ	81	81	122	48	55	91	-0.4341	0.28284	0.742756
ycf4	123	78	73	68	58	68	-0.3975	0.32208	0.742756
rps7-2	2	0	1	0	0	2	-0.3778	0.907657	0.970815
infA	46	54	96	74	36	33	-0.371	0.473119	0.87165
psbT	52	27	66	39	35	29	-0.3246	0.517409	0.885868
ndhH	329	244	245	241	161	220	-0.3153	0.320936	0.742756
ndhB-2	11	6	11	6	10	4	-0.281	0.783095	0.961844
clpP	180	137	155	180	98	92	-0.2756	0.535176	0.890851
atpF	449	274	432	290	301	273	-0.2731	0.362726	0.780893
rpl16	208	166	205	144	151	153	-0.2519	0.492999	0.872025
rpl20	236	162	215	172	132	174	-0.2513	0.478251	0.87165
cemA	126	125	99	107	74	104	-0.2447	0.658943	0.903879
ycf1	521	427	515	473	318	372	-0.2434	0.436049	0.849544
rps16	81	62	88	82	49	52	-0.2415	0.659126	0.903879
petN	174	89	118	101	95	102	-0.219	0.659683	0.903879
atpE	229	150	173	144	142	152	-0.2146	0.634641	0.903879
rbcL	536	582	1600	991	470	702	-0.2125	0.817767	0.970815
ycf3	108	97	112	85	79	94	-0.1983	0.737758	0.959717
ndhK	152	101	167	125	80	137	-0.1873	0.746289	0.959717
rps4	63	34	37	61	32	18	-0.1808	0.894053	0.970815
psaI	62	73	103	72	69	55	-0.1689	0.83666	0.970815
rps8	108	67	79	68	56	87	-0.1606	0.878161	0.970815
petA	280	180	192	228	147	178	-0.1478	0.907315	0.970815
psbE	116	127	118	91	94	124	-0.146	0.924897	0.970815
ndhC	62	54	107	55	60	68	-0.1385	0.889751	0.970815
rpl36	88	32	47	84	34	26	-0.1101	0.970815	0.970815
accD	208	137	138	155	120	144	-0.1087	0.947554	0.970815
ndhJ	125	111	135	119	70	139	-0.1054	0.942921	0.970815
psbZ	62	35	86	75	43	39	-0.0842	0.959816	0.970815
rpoC2	133	94	209	185	64	138	-0.079	0.915692	0.970815
rps2	101	70	116	97	81	71	-0.0737	0.899931	0.970815
psbC	565	421	714	576	381	543	-0.0702	0.811341	0.970815
psbB	647	426	546	615	354	480	-0.0692	0.760342	0.959717
atpB	1083	716	790	810	712	833	-0.0283	0.560655	0.897896
atpA	651	448	653	600	355	671	-0.0124	0.564165	0.897896
psbL	72	57	84	63	54	79	-0.0078	0.708991	0.953762
psbA	3365	2748	4742	3592	2976	3387	-0.0009	0.49422	0.872025
rpl23	0	0	0	0	0	0	0	1	1
rpl2-2	112	170	86	119	90	159	0.0009	0.661201	0.903879
ndhD	187	102	214	179	158	117	0.0114	0.639625	0.903879
ndhA	327	195	253	233	202	298	0.0369	0.432219	0.849544
psbD	393	299	362	351	314	349	0.0527	0.30298	0.742756
rpl14	93	66	88	82	72	83	0.0562	0.501607	0.872025
rpoA	481	239	360	426	290	334	0.0826	0.28282	0.742756
rps3	192	149	142	164	159	155	0.0856	0.340875	0.755272
psbH	105	59	87	92	69	85	0.0927	0.418577	0.844628
petD	583	443	504	618	463	448	0.0955	0.191778	0.637379
ndhB	32	17	28	12	15	49	0.1117	0.663911	0.903879
petB	1042	792	954	1079	847	906	0.1239	0.0838737	0.35286
rpl22	94	47	66	72	61	75	0.1381	0.37239	0.780893
rpoC1	129	90	138	156	88	127	0.1528	0.236712	0.722031
psbN	34	12	13	25	18	18	0.1796	0.553263	0.897896
ndhE	74	37	72	60	49	82	0.2026	0.310492	0.742756
atpI	146	117	125	178	123	124	0.216	0.125143	0.471371
psbK	292	264	314	361	256	341	0.223	0.0483662	0.248536
rps12	2	3	0	0	3	3	0.2964	0.771934	0.959717
rpoB	279	183	208	271	221	274	0.2985	0.0235834	0.176373
petG	19	18	9	18	16	24	0.3774	0.314389	0.742756
ndhG	82	78	126	130	96	122	0.3893	0.0423842	0.248536
psaA	1316	1091	1376	1731	1301	1663	0.407	9.40212e-05	0.0026561
rps19	12	18	14	16	22	18	0.4241	0.291186	0.742756
ndhF	1134	567	843	1199	861	1094	0.4344	0.000695505	0.0112274
ndhI	121	87	97	139	106	149	0.4635	0.00961226	0.0905154
psaB	1074	658	1046	1332	1012	1398	0.5513	4.24224e-06	0.000239686
rps14	152	55	179	196	120	191	0.5551	0.0167859	0.145909
rps7	6	0	5	5	12	1	1.0798	0.305113	0.742756
matK	267	238	304	572	520	497	1.0823	3.08863e-12	3.49015e-10
ycf2-2	0	0	2	0	2	2	1.385	0.536087	0.890851

## Sheet: Table S6
Table S6. RNA editing site detection under high temperature conditions.
Gene ID	Genome position	Gene position	AA position	Phase	Ref-Alt	Ref-Alt	Ref-Alt
matK	3271	155	52	2	C->U	TCC->UTC	S->F
atpA	11846	773	258	2	C->U	TCA->TTA	S->L
atpA	11828	791	264	2	C->U	CCC->CTC	P->L
atpF	13880	92	31	2	C->U	CCA->CTA	P->L
rps2	16912	248	83	2	C->U	TCA->TTA	S->L
rpoC2	18353	3194	1065	2	A->C	TAT->TCT	Y->S
rpoC2	18010	3537	1179	3	C->U	AAC->AAT	N->N
rpoC2	18001	3546	1182	3	A->T	ATA->ATT	I->I
rpoC2	17798	3749	1250	2	C->U	TCA->TTA	S->L
rpoC1	24536	11	4	2	G->A	CGG->CAG	R->Q
rpoB	25360	2426	809	2	C->U	TCA->TTA	S->L
rpoB	24596	3190	1064	1	C->U	CAG->TAG	Q->*
rps14	39214	149	50	2	C->U	CCA->CTA	P->L
ndhK	52720	65	22	2	C->U	TCA->TTA	S->L
atpB	56711	107	36	2	C->U	CCC->CTC	P->L
atpB	56708	110	37	2	C->A	CCG->CAG	P->Q
atpB	56699	119	40	2	T->G	ATG->AGG	M->R
atpB	56695	123	41	3	T->A	CCT->CCA	P->P
accD	59913	191	64	2	G->A	GGC->GAC	G->D
accD	59919	197	66	2	G->A	CGA->CAA	R->Q
accD	59970	248	83	2	G->A	AGT->AAT	S->N
accD	61221	1499	500	2	C->U	CCT->CTT	P->L
petA	64245	8	3	2	C->U	ACT->ATT	T->I
petA	64255	18	6	3	C->U	ACC->ACT	T->T
petA	64259	22	8	1	T->C	TCT->CCT	S->P
petA	64263	26	9	2	C->U	TCG->TTG	S->L
psbJ	66276	59	20	2	C->U	CCT->CTT	P->L
psbF	66647	77	26	2	C->U	TCT->TTT	S->F
clpP	72443	559	187	1	C->U	CAT->TAT	H->Y
petB	78570	466	156	1	C->U	CGG->TGG	R->W
petB	78763	659	220	2	C->U	CCA->CTA	P->L
ccsA	116779	595	199	1	T->A	TTT->ATT	F->I
rpoA	80581	836	279	2	C->U	TCA->TTA	S->L
rps11	81793	108	36	3	C->U	TTC->UTT	F->F
ndhD	118236	674	225	2	C->U	TCA->TTA	S->L
ndhA	123458	341	114	2	C->U	TCA->TTA	S->L

## Sheet: Table S7
Table S7. RNA editing site detection under normal temperature conditions.
Gene ID	Genome position	Gene position	AA position	Phase	Ref-Alt	Ref-Alt	Ref-Alt
atpA	11846	773	258	2	C->U	TCA->TTA	S->L
atpA	11828	791	264	2	C->U	CCC->CTC	P->L
atpF	13880	92	31	2	C->U	CCA->CTA	P->L
rps2	16912	248	83	2	C->U	TCA->TTA	S->L
rpoC2	17798	3749	1250	2	C->U	TCA->TTA	S->L
rpoC1	24536	11	4	2	G->A	CGG->CAG	R->Q
rpoB	24596	3190	1064	1	C->U	CAG->TAG	Q->*
rps14	39214	149	50	2	C->U	CCA->CTA	P->L
accD	61221	1499	500	2	C->U	CCT->CTT	P->L
psaI	61931	88	30	1	C->U	CAT->TAT	H->Y
psbJ	66276	59	20	2	C->U	CCT->CTT	P->L
psbF	66647	77	26	2	C->U	TCT->TTT	S->F
clpP	72443	559	187	1	C->U	CAT->TAT	H->Y
petB	78570	466	156	1	C->U	CGG->TGG	R->W
petB	78763	659	220	2	C->U	CCA->CTA	P->L
rpoA	81217	200	67	2	C->U	TCT->TTT	S->F
rpoA	80581	836	279	2	C->U	TCA->TTA	S->L
rps11	81793	108	36	3	C->U	TTC->UTT	F->F
ccsA	116353	169	57	1	G->A	GTT->ATT	V->I
ccsA	116360	176	59	2	G->A	CGT->CAT	R->H
ndhE	119633	233	78	2	C->U	CCA->CTA	P->L
ndhG	120602	21	7	3	A->C	ATA->ATC	I->I
ndhA	123458	341	114	2	C->U	TCA->TTA	S->L
ndhH	124477	505	169	1	C->U	CAT->TAT	H->Y

## Sheet: Table S8
Table S8. RNA editing site detection under cold temperature conditions.
Gene ID	Genome position	Gene position	AA position	Phase	Ref-Alt	Ref-Alt	Ref-Alt
atpA	12462	157	53	1	T->C	TTA->CTA	L->L
atpA	12457	162	54	3	A->T	GTA->GTT	V->V
atpA	11846	773	258	2	C->U	TCA->TTA	S->L
atpA	11828	791	264	2	C->U	CCC->CTC	P->L
atpF	13880	92	31	2	C->U	CCA->CTA	P->L
rps2	16912	248	83	2	C->U	TCA->TTA	S->L
rpoC2	18353	3194	1065	2	A->C	TAT->TCT	Y->S
rpoB	25360	2426	809	2	C->U	TCA->TTA	S->L
rps14	39214	149	50	2	C->U	CCA->CTA	P->L
rps4	47837	446	149	2	A->G	CAA->CGA	Q->R
rps4	47787	496	166	1	C->U	CTT->TTT	L->F
rps4	47784	499	167	1	C->U	CAG->TAG	Q->*
rps4	47758	525	175	3	C->U	GTC->GTT	V->V
rps4	47742	541	181	1	A->G	AGT->GGT	S->G
rps4	47707	576	192	3	C->U	CTC->CTT	L->L
ndhK	52720	65	22	2	C->U	TCA->TTA	S->L
accD	61221	1499	500	2	C->U	CCT->CTT	P->L
psaI	61931	88	30	1	C->U	CAT->TAT	H->Y
psbJ	66276	59	20	2	C->U	CCT->CTT	P->L
psbF	66647	77	26	2	C->U	TCT->TTT	S->F
clpP	72443	559	187	1	C->U	CAT->TAT	H->Y
petB	78570	466	156	1	C->U	CGG->TGG	R->W
petB	78763	659	220	2	C->U	CCA->CTA	P->L
rpoA	81217	200	67	2	C->U	TCT->TTT	S->F
rpoA	80581	836	279	2	C->U	TCA->TTA	S->L
rps11	81793	108	36	3	C->U	TTC->UTT	F->F
ndhD	118527	383	128	2	C->U	TCA->TTA	S->L
ndhD	118236	674	225	2	C->U	TCA->TTA	S->L
ndhD	118032	878	293	2	C->U	TCA->TTA	S->L
ndhD	118023	887	296	2	C->U	TCG->TTG	S->L
ndhE	119633	233	78	2	C->U	CCA->CTA	P->L
ndhG	120573	50	17	2	C->U	TCA->TTA	S->L
ndhA	123458	341	114	2	C->U	TCA->TTA	S->L
ndhH	124477	505	169	1	C->U	CAT->TAT	H->Y

## Sheet: Table S9
Table S9. RNA editing site detection under normal temperature conditions.
Gene ID	Genome position	Gene position	AA position	Phase	Ref-Alt	Ref-Alt	Ref-Alt
atpA	11846	773	258	2	C->U	TCA->TTA	S->L
atpA	11828	791	264	2	C->U	CCC->CTC	P->L
atpF	13880	92	31	2	C->U	CCA->CTA	P->L
rpoC1	24536	11	4	2	G->A	CGG->CAG	R->Q
rpoB	27448	338	113	2	C->U	TCT->TTT	S->F
rpoB	24646	3140	1047	2	G->C	CGA->CCA	R->P
rpoB	24596	3190	1064	1	C->U	CAG->TAG	Q->*
rps14	39214	149	50	2	C->U	CCA->CTA	P->L
psaA	43644	324	108	3	T->A	ATT->ATA	I->I
psaA	43633	335	112	2	C->U	GCC->GTC	A->V
psaA	43608	360	120	3	C->U	GGC->GGT	G->G
ndhK	52720	65	22	2	C->U	TCA->TTA	S->L
rbcL	58813	1235	412	2	G->A	GGT->GAT	G->D
rbcL	58831	1253	418	2	T->A	GTA->GAA	V->E
rbcL	58915	1337	446	2	G->A	CGT->CAT	R->H
accD	59913	191	64	2	G->A	GGC->GAC	G->D
accD	59919	197	66	2	G->A	CGA->CAA	R->Q
accD	61221	1499	500	2	C->U	CCT->CTT	P->L
psaI	61931	88	30	1	C->U	CAT->TAT	H->Y
psbJ	66276	59	20	2	C->U	CCT->CTT	P->L
psbF	66647	77	26	2	C->U	TCT->TTT	S->F
clpP	72443	559	187	1	C->U	CAT->TAT	H->Y
petB	78570	466	156	1	C->U	CGG->TGG	R->W
petB	78763	659	220	2	C->U	CCA->CTA	P->L
rpoA	81217	200	67	2	C->U	TCT->TTT	S->F
rpoA	80581	836	279	2	C->U	TCA->TTA	S->L
rps11	81793	108	36	3	C->U	TTC->UTT	F->F
ndhD	118527	383	128	2	C->U	TCA->TTA	S->L
ndhD	118236	674	225	2	C->U	TCA->TTA	S->L
ndhD	118032	878	293	2	C->U	TCA->TTA	S->L
ndhD	118023	887	296	2	C->U	TCG->TTG	S->L
ndhE	119633	233	78	2	C->U	CCA->CTA	P->L
ndhG	120573	50	17	2	C->U	TCA->TTA	S->L
ndhA	123458	341	114	2	C->U	TCA->TTA	S->L
ndhH	124477	505	169	1	C->U	CAT->TAT	H->Y
